# Supplementary material for: Multi-scale ResNet and BiGRU automatic sleep staging based on attention mechanism
Source: PLoS One. 2022 Jun 16;17(6):e0269500. doi: 10.1371/journal.pone.0269500 (PMC9202858; doi:10.1371/journal.pone.0269500)
Supplement: S1 Data — (ZIP) [file pone.0269500.s001.zip]

Archive with 157 entries (156 files):
- sleep-EDF data set/
- sleep-EDF data set/SC4001EC-Hypnogram.edf
- sleep-EDF data set/SC4002EC-Hypnogram.edf
- sleep-EDF data set/SC4011EH-Hypnogram.edf
- sleep-EDF data set/SC4012EC-Hypnogram.edf
- sleep-EDF data set/SC4021EH-Hypnogram.edf
- sleep-EDF data set/SC4022EJ-Hypnogram.edf
- sleep-EDF data set/SC4031EC-Hypnogram.edf
- sleep-EDF data set/SC4032EP-Hypnogram.edf
- sleep-EDF data set/SC4041EC-Hypnogram.edf
- sleep-EDF data set/SC4042EC-Hypnogram.edf
- sleep-EDF data set/SC4051EC-Hypnogram.edf
- sleep-EDF data set/SC4052EC-Hypnogram.edf
- sleep-EDF data set/SC4061EC-Hypnogram.edf
- sleep-EDF data set/SC4062EC-Hypnogram.edf
- sleep-EDF data set/SC4071EC-Hypnogram.edf
- sleep-EDF data set/SC4072EH-Hypnogram.edf
- sleep-EDF data set/SC4081EC-Hypnogram.edf
- sleep-EDF data set/SC4082EP-Hypnogram.edf
- sleep-EDF data set/SC4091EC-Hypnogram.edf
- sleep-EDF data set/SC4092EC-Hypnogram.edf
- sleep-EDF data set/SC4101EC-Hypnogram.edf
- sleep-EDF data set/SC4102EC-Hypnogram.edf
- sleep-EDF data set/SC4111EC-Hypnogram.edf
- sleep-EDF data set/SC4112EC-Hypnogram.edf
- sleep-EDF data set/SC4121EC-Hypnogram.edf
- sleep-EDF data set/SC4122EV-Hypnogram.edf
- sleep-EDF data set/SC4131EC-Hypnogram.edf
- sleep-EDF data set/SC4141EU-Hypnogram.edf
- sleep-EDF data set/SC4142EU-Hypnogram.edf
- sleep-EDF data set/SC4151EC-Hypnogram.edf
- sleep-EDF data set/SC4152EC-Hypnogram.edf
- sleep-EDF data set/SC4161EC-Hypnogram.edf
- sleep-EDF data set/SC4162EC-Hypnogram.edf
- sleep-EDF data set/SC4171EU-Hypnogram.edf
- sleep-EDF data set/SC4172EC-Hypnogram.edf
- sleep-EDF data set/SC4181EC-Hypnogram.edf
- sleep-EDF data set/SC4182EC-Hypnogram.edf
- sleep-EDF data set/SC4191EP-Hypnogram.edf
- sleep-EDF data set/SC4192EV-Hypnogram.edf
- sleep-EDF data set/SC4201EC-Hypnogram.edf
- sleep-EDF data set/SC4202EC-Hypnogram.edf
- sleep-EDF data set/SC4211EC-Hypnogram.edf
- sleep-EDF data set/SC4212EC-Hypnogram.edf
- sleep-EDF data set/SC4221EJ-Hypnogram.edf
- sleep-EDF data set/SC4222EC-Hypnogram.edf
- sleep-EDF data set/SC4231EJ-Hypnogram.edf
- sleep-EDF data set/SC4232EV-Hypnogram.edf
- sleep-EDF data set/SC4241EC-Hypnogram.edf
- sleep-EDF data set/SC4242EA-Hypnogram.edf
- sleep-EDF data set/SC4251EP-Hypnogram.edf
- sleep-EDF data set/SC4252EU-Hypnogram.edf
- sleep-EDF data set/SC4261FM-Hypnogram.edf
- sleep-EDF data set/SC4262FC-Hypnogram.edf
- sleep-EDF data set/SC4271FC-Hypnogram.edf
- sleep-EDF data set/SC4272FM-Hypnogram.edf
- sleep-EDF data set/SC4281GC-Hypnogram.edf
- sleep-EDF data set/SC4282GC-Hypnogram.edf
- sleep-EDF data set/SC4291GA-Hypnogram.edf
- sleep-EDF data set/SC4292GC-Hypnogram.edf
- sleep-EDF data set/SC4301EC-Hypnogram.edf
- sleep-EDF data set/SC4302EV-Hypnogram.edf
- sleep-EDF data set/SC4311EC-Hypnogram.edf
- sleep-EDF data set/SC4312EM-Hypnogram.edf
- sleep-EDF data set/SC4321EC-Hypnogram.edf
- sleep-EDF data set/SC4322EC-Hypnogram.edf
- sleep-EDF data set/SC4331FV-Hypnogram.edf
- sleep-EDF data set/SC4332FC-Hypnogram.edf
- sleep-EDF data set/SC4341FA-Hypnogram.edf
- sleep-EDF data set/SC4342FA-Hypnogram.edf
- sleep-EDF data set/SC4351FA-Hypnogram.edf
- sleep-EDF data set/SC4352FV-Hypnogram.edf
- sleep-EDF data set/SC4362FC-Hypnogram.edf
- sleep-EDF data set/SC4371FA-Hypnogram.edf
- sleep-EDF data set/SC4372FC-Hypnogram.edf
- sleep-EDF data set/SC4381FC-Hypnogram.edf
- sleep-EDF data set/SC4382FW-Hypnogram.edf
- sleep-EDF data set/SC4401EC-Hypnogram.edf
- sleep-EDF data set/SC4402EW-Hypnogram.edf
- sleep-EDF data set/SC4411EJ-Hypnogram.edf
- sleep-EDF data set/SC4412EM-Hypnogram.edf
- sleep-EDF data set/SC4421EA-Hypnogram.edf
- sleep-EDF data set/SC4422EA-Hypnogram.edf
- sleep-EDF data set/SC4431EM-Hypnogram.edf
- sleep-EDF data set/SC4432EM-Hypnogram.edf
- sleep-EDF data set/SC4441EC-Hypnogram.edf
- sleep-EDF data set/SC4442EV-Hypnogram.edf
- sleep-EDF data set/SC4451FY-Hypnogram.edf
- sleep-EDF data set/SC4452FW-Hypnogram.edf
- sleep-EDF data set/SC4461FA-Hypnogram.edf
- sleep-EDF data set/SC4462FJ-Hypnogram.edf
- sleep-EDF data set/SC4471FA-Hypnogram.edf
- sleep-EDF data set/SC4472FA-Hypnogram.edf
- sleep-EDF data set/SC4481FV-Hypnogram.edf
- sleep-EDF data set/SC4482FJ-Hypnogram.edf
- sleep-EDF data set/SC4491GJ-Hypnogram.edf
- sleep-EDF data set/SC4492GJ-Hypnogram.edf
- sleep-EDF data set/SC4501EW-Hypnogram.edf
- sleep-EDF data set/SC4502EM-Hypnogram.edf
- sleep-EDF data set/SC4511EJ-Hypnogram.edf
- sleep-EDF data set/SC4512EW-Hypnogram.edf
- sleep-EDF data set/SC4522EM-Hypnogram.edf
- sleep-EDF data set/SC4531EM-Hypnogram.edf
- sleep-EDF data set/SC4532EV-Hypnogram.edf
- sleep-EDF data set/SC4541FA-Hypnogram.edf
- sleep-EDF data set/SC4542FW-Hypnogram.edf
- sleep-EDF data set/SC4551FC-Hypnogram.edf
- sleep-EDF data set/SC4552FW-Hypnogram.edf
- sleep-EDF data set/SC4561FJ-Hypnogram.edf
- sleep-EDF data set/SC4562FJ-Hypnogram.edf
- sleep-EDF data set/SC4571FV-Hypnogram.edf
- sleep-EDF data set/SC4572FC-Hypnogram.edf
- sleep-EDF data set/SC4581GM-Hypnogram.edf
- sleep-EDF data set/SC4582GP-Hypnogram.edf
- sleep-EDF data set/SC4591GY-Hypnogram.edf
- sleep-EDF data set/SC4592GY-Hypnogram.edf
- sleep-EDF data set/SC4601EC-Hypnogram.edf
- sleep-EDF data set/SC4602EJ-Hypnogram.edf
- sleep-EDF data set/SC4611EG-Hypnogram.edf
- sleep-EDF data set/SC4612EA-Hypnogram.edf
- sleep-EDF data set/SC4621EV-Hypnogram.edf
- sleep-EDF data set/SC4622EJ-Hypnogram.edf
- sleep-EDF data set/SC4631EM-Hypnogram.edf
- sleep-EDF data set/SC4632EA-Hypnogram.edf
- sleep-EDF data set/SC4641EP-Hypnogram.edf
- sleep-EDF data set/SC4642EP-Hypnogram.edf
- sleep-EDF data set/SC4651EP-Hypnogram.edf
- sleep-EDF data set/SC4652EG-Hypnogram.edf
- sleep-EDF data set/SC4661EJ-Hypnogram.edf
- sleep-EDF data set/SC4662EJ-Hypnogram.edf
- sleep-EDF data set/SC4671GJ-Hypnogram.edf
- sleep-EDF data set/SC4672GV-Hypnogram.edf
- sleep-EDF data set/SC4701EC-Hypnogram.edf
- sleep-EDF data set/SC4702EA-Hypnogram.edf
- sleep-EDF data set/SC4711EC-Hypnogram.edf
- sleep-EDF data set/SC4712EA-Hypnogram.edf
- sleep-EDF data set/SC4721EC-Hypnogram.edf
- sleep-EDF data set/SC4722EM-Hypnogram.edf
- sleep-EDF data set/SC4731EM-Hypnogram.edf
- sleep-EDF data set/SC4732EJ-Hypnogram.edf
- sleep-EDF data set/SC4741EA-Hypnogram.edf
- sleep-EDF data set/SC4742EC-Hypnogram.edf
- sleep-EDF data set/SC4751EC-Hypnogram.edf
- sleep-EDF data set/SC4752EM-Hypnogram.edf
- sleep-EDF data set/SC4761EP-Hypnogram.edf
- sleep-EDF data set/SC4762EG-Hypnogram.edf
- sleep-EDF data set/SC4771GC-Hypnogram.edf
- sleep-EDF data set/SC4772GC-Hypnogram.edf
- sleep-EDF data set/SC4801GC-Hypnogram.edf
- sleep-EDF data set/SC4802GV-Hypnogram.edf
- sleep-EDF data set/SC4811GG-Hypnogram.edf
- sleep-EDF data set/SC4812G0-PSG.edf
- sleep-EDF data set/SC4812GV-Hypnogram.edf
- sleep-EDF data set/SC4821G0-PSG.edf
- sleep-EDF data set/SC4821GC-Hypnogram.edf
- sleep-EDF data set/SC4822G0-PSG.edf
- sleep-EDF data set/SC4822GC-Hypnogram.edf
